# Supplementary material for: An Automatic Immunoaffinity Pretreatment of Deoxynivalenol Coupled with UPLC-UV Analysis
Source: Toxins (Basel). 2022 Jan 25;14(2):93. doi: 10.3390/toxins14020093 (PMC8879917; doi:10.3390/toxins14020093)
Supplement: Supplementary file 1 [file toxins-14-00093-s001.zip]

Archive with 1 entries (1 files):
- toxins-1510566-supplementary.pdf
